# Supplementary material for: Effects of Mountain-Basin System on Chemical Composition, Antioxidant Activity and Volatile Flavor Substances of Cabernet Sauvignon Wines in Xinjiang Region, China
Source: Foods. 2025 Mar 21;14(7):1086. doi: 10.3390/foods14071086 (PMC11988972; doi:10.3390/foods14071086)
Supplement: Supplementary file 1 [file foods-14-01086-s001.zip]

Archive with 1 entries (1 files):
- foods-3498668-supplementary.pdf
